# Supplementary material for: Comprehensive Assessment of Antioxidant and Anti-Inflammatory Properties of Papaya Extracts
Source: Foods. 2022 Oct 14;11(20):3211. doi: 10.3390/foods11203211 (PMC9601897; doi:10.3390/foods11203211)
Supplement: Supplementary file 1 [file foods-11-03211-s001.zip]

Archive with 1 entries (1 files):
- foods-1922836-supplementary.pdf
